# Supplementary material for: Response Patterns and Mechanisms of Seed Germination and Mortality of Common Plants in Subalpine Wet Meadows to In Situ Burial
Source: Plants (Basel). 2025 Sep 25;14(19):2975. doi: 10.3390/plants14192975 (PMC12525858; doi:10.3390/plants14192975)
Supplement: Supplementary file 1 [file plants-14-02975-s001.zip]

Archive with 1 entries (1 files):
- plants-3849344-supplementary.pdf
